# Supplementary material for: Release of human cytomegalovirus from latency by a KAP1/TRIM28 phosphorylation switch
Source: eLife. 2015 Apr 7;4:e06068. doi: 10.7554/eLife.06068 (PMC4384640; doi:10.7554/eLife.06068)
Supplement: Supplementary file 1. — Localization of KAP1 peaks on HCMV TB40-E genome. GenBank: EF999921.1. DOI: http://dx.doi.org/10.7554/eLife.06068.031 [file elife06068s001.xls]

## Sheet: Table 1
	N° peaks	Region	N° peaks	Region
	1	3831 to 3851	15	30591 to 30651
	2	3931 to 3941	16	31431 to 31741
	3	7631 to 7691	17	76731 to 76791
	4	12221 to 12251	18	81221 to 81291
	5	16341 to 16351	19	90631 to 90771
	6	17781 to 17801	20	90951 to 90961
	7	18271 to 18291	21	92351 to 92391
	8	19071 to 19081	22	105381 to 105581
	9	20761 to 20961	23	157271 to 157281
	10	21431 to 21561	24	158901 to 158911
	11	27951 to 28231	25	173091 to 173101
	12	28701 to 28771	26	182581 to 182591
	13	29051 to 29061	27	223301 to 223311
	14	30071 to 30391	28	225251 to 225281
	Seq Ref :	GenBank: EF999921.1
