# Supplementary material for: Release of human cytomegalovirus from latency by a KAP1/TRIM28 phosphorylation switch
Source: eLife. 2015 Apr 7;4:e06068. doi: 10.7554/eLife.06068 (PMC4384640; doi:10.7554/eLife.06068)
Supplement: Supplementary file 2. — Primers used in this work and their sequences. DOI: http://dx.doi.org/10.7554/eLife.06068.032 [file elife06068s002.xlsx]

## Sheet: Sheet1
Gene target	Target gene species	Forward sequence	Reverse sequence
GAPDH	Human	ACCCACTCCTCCACCTTTGAC	CTGTTGCTGTAGCCAAATTCGT
B-2M	Human	TGCTCGCGCTACTCTCTCTTT	TCTGCTGGATGACGTGAGTAAAC
Albumin	Human	GCTGTCATCTCTTGTGGGCTGT	ACTCATGGGAGCTGCTGGTTC
KAP1	Human	AAG GAC ACT GTG CGC TCT AC	ACG TTG CAA TAG ACA GTA CGT TCA C
UL54	HCMV	CCCTCGGCTTCTCACAACAAT	CGAGTTAGTCTTGGCCATGCAT
UL94	HCMV	AGAGCCGGAAACACCGC	TCCGGACTAAAGATCGTCGAA
UL122	HCMV	ATGGTTTTGCAGGCTTTGATG	ACCTGCCCTTCACGATTCC
UL123	HCMV	GCCTTCCCTAAGACCACCAAT	ATTTTCTGGGCATAAGCCATAATC
UL83	HCMV	GTCAGCGTTCGTGTTTCCCA	GGGACACAACACCGTAAAGC
Primer Name ChIP-qPCR	Genomic target	Forward sequence	Reverse sequence
EVX1	Human	CTGGGTGTCTCCCTCTCTCA	AAAGGAAACCCGCAGCTAAT
GAPDH	Human	CACCGTCAAGGCTGAGAACG	ATACCCAAGGGAGCCACACC
ZNF180	Human	TGATGCACAATAAGTCGAGC	TGCAGTCAATGTGGGAAGTC
RP11-517P14.7	Human	GGAGAAATCCCATGAGGGTAA	GGCTTTTGTGAGAATGTTTTCC
Peak 1	HCMV	GACGGCGATCTTCGAACAA	TTCCCCTGTGGAGCTCGTT
Peak 2	HCMV	GGCATTGGTGGCAGGGGGAA	ACTGGCTCCGGGACTATCGTGTT
Peak 3	HCMV	AACAACGCGGCCGAGAT	GCCGTTGATCGTGATATGTCTCT
Peak 4	HCMV	GCCATGCTGTCCAGGTAGAGA	TTTTCTGCCCACCTAACCAATG
Peak 5	HCMV	CCGTCCCAGTTATTGAGCATTT	ACTACGCGCGGCAGTTTC
Peak 6	HCMV	GACAATGTCGGGATCCAACAC	TTGGTGCTACACCGCTACGA
Peak 7	HCMV	CACGGCGTGGCCAGATTAGCA	GCCCTTTTGTGCGCTCACCG
Peak 8	HCMV	TCATTGCGCGACACTCTCA	TGGCTCGGCTTCTGTCAGT
Peak 9	HCMV	CATTCGCCGCGATAACG	GCCTGCACGACAACAGCAT
Peak 10	HCMV	CCAGACGCGTAGCGATAGGA	TCCATAAAATAGGCTGCCAAGTG
Peak 11	HCMV	AGAGGGCGGGTTACGAGAA	ATGCACCCACACGCGTTT
Peak 12	HCMV	GTCTGGGGGCTCCGGTACCTT	GGCAGCGGTTCAAGAGGAGGAAC
Peak 13	HCMV	TGCAACGCGTGAAACAAGAG	GGTTTTTCTGCAATCGTTCTTCATA
Peak 14	HCMV	GTAGTGTGTGGCTACATTAGAAAACGT	GACCCCGCTGCCAGATT
Peak 15	HCMV	CATAACCACCGTGGCCAAGT	CTGTGCAAATGTGGAAGACTATCTG
Peak 16	HCMV	CGTGCCGAAACCACTCGTCCG	GACCTGGCGAACAACACGCTGA
Peak 17	HCMV	TCACAGAAACAAAGGAGTCGTACCT	GGAGTCTGTAGCGCCACGAA
Peak 18	HCMV	CCAGAGGAAGCCCATGTAAGTT	GCTCGTTGCACCACTTTGAA
Peak 19	HCMV	ACGCGTAATTCACCACGGGCA	TGTGGTCATTGTGCCCGCCC
Peak 20	HCMV	TCGAAAATGAATTTGCCCTCTT	TGCCACGCTGCGAATG
Peak 21	HCMV	AACGGCGCACCGACTCATCG	CAACTGGGCGCGCGAAAGC
Peak 22	HCMV	CATGCTGTAGACGTAAGCGAGAA	GCGCTCTTTCAGCGTATGGT
Peak 23	HCMV	CGTACGAACGGTCGAGCGAGAAGA	CCATGCCACTGGCGCTGGAAAT
Peak 24	HCMV	ACCTCGAAGGTGTCGGTGCGT	CCAAGGCGCACATCCACCCG
Peak 25	HCMV	CGCGTGACACCTGTTTCG	CGTAAAAGAGTTTGGGCAACAAC
Peak 26	HCMV	CAAGGCCTTTGCCATGCT	CGGTGGAGGACGACAATAACTC
Peak 27	HCMV	CACACCTTCTCCAGGCAGAAC	TCGCAGGTCTGCACGTGTAC
Peak 28	HCMV	TGCGCCCAGATCTGTTGGCCT	TGCCACCGCGTCTGCCAAAG
HCMV Neg 1	HCMV	TTCGGATCGCGCTCACA	CCTCCCAACCGCAGTTTATACT
HCMV Neg 2	HCMV	CCTAGCTTCCACCCCTAGGATGC	TCCGCCAGTCCGTTTTCGTAGA
OriLyt	HCMV	GTCGGTCCCGGAAGGTTGGG	GTCGACCCCGCTCCCGAAG
UL112	HCMV	GGATGCCTATGGGATTGGAA	TGAGTCTCTTCGCTGTCAACTGA
MIEP	HCMV	CTCAGCTGCCTGCATCTTCTT	CCGCTGACGCATTTGGA
UL138	HCMV	GGCACGCTGTTTCTCTGGTT	CGCGGGTTCATCGTCTTC
LUNA	HCMV	AATAGCACGGTGGAAGTG	GCAAACAGATCGCGTTTCAG
