# Supplementary material for: Release of human cytomegalovirus from latency by a KAP1/TRIM28 phosphorylation switch
Source: eLife. 2015 Apr 7;4:e06068. doi: 10.7554/eLife.06068 (PMC4384640; doi:10.7554/eLife.06068)
Supplement: Source code 1. — Custom-made PERL program. DOI: http://dx.doi.org/10.7554/eLife.06068.033 [file elife06068s003.txt]

#!/usr/bin/perl


###################################
# Written by Adamandia Kapopoulou #
###################################


use diagnostics;

my $file;
my $out;
my $ligne;
my $coord;
my $treat;
my $ctrl;
my $norm;


$file = $ARGV[0];
$out = $file."_out";

open( IN, "< $file" ) || die "cannot open $file";
open( OUT, "> $out" ) or die "%%% Couldn't open \"$out\" for writing";

while (<IN>) {
	$ligne = $_;
	#print $ligne;
	if ( $ligne =~ /^(\d+)\s(\d+)\t(\d+).*/ ){
		#print "$ligne\n";
		$coord = $1;
		$treat = $2;
		$ctrl = $3;
		#print "($coord) ($treat) ($ctrl)\n";
		$norm = $treat - $ctrl;
		print OUT $coord."\t".$norm."\n";
	}
	else{
		print OUT $ligne;
	}
}

close(IN);
close(OUT);
print "telos \n";
